# Supplementary material for: Challenges and Opportunities of Male Partner Involvement in Cervical Cancer Prevention and Control in Central Kenya: A Qualitative Analysis
Source: Int J Environ Res Public Health. 2025 Oct 15;22(10):1575. doi: 10.3390/ijerph22101575 (PMC12564609; doi:10.3390/ijerph22101575)
Supplement: Supplementary file 1 [file ijerph-22-01575-s001.zip]

Archive with 1 entries (1 files):
- ijerph-3752343-supplementary.pdf
